# Supplementary material for: Neural correlates of creative insight: Amplitude of low-frequency fluctuation of resting-state brain activity predicts creative insight
Source: PLoS One. 2018 Aug 30;13(8):e0203071. doi: 10.1371/journal.pone.0203071 (PMC6117043; doi:10.1371/journal.pone.0203071)
Supplement: S1 File — (A) Behavior data showed the gender and age of each participant and the RT, CR in the CCDL and CCDH condition of each participant. (B) fMRI data showed the mean ALFF brain map of each participant. Abbreviations: RT, response time; CR, correct rate; CCDL, creative chunk decomposition-low level; CCDH, creative chunk decomposition-high level; ALFF, amplitude of low-frequency fluctuation. (ZIP) [file pone.0203071.s001.zip]

Archive with 64 entries (63 files):
- Supporting Information files/behavior_data.xlsx
- Supporting Information files/fmri_data/
- Supporting Information files/fmri_data/mALFFMap_sub001.nii
- Supporting Information files/fmri_data/mALFFMap_sub002.nii
- Supporting Information files/fmri_data/mALFFMap_sub003.nii
- Supporting Information files/fmri_data/mALFFMap_sub004.nii
- Supporting Information files/fmri_data/mALFFMap_sub005.nii
- Supporting Information files/fmri_data/mALFFMap_sub006.nii
- Supporting Information files/fmri_data/mALFFMap_sub007.nii
- Supporting Information files/fmri_data/mALFFMap_sub008.nii
- Supporting Information files/fmri_data/mALFFMap_sub009.nii
- Supporting Information files/fmri_data/mALFFMap_sub010.nii
- Supporting Information files/fmri_data/mALFFMap_sub011.nii
- Supporting Information files/fmri_data/mALFFMap_sub012.nii
- Supporting Information files/fmri_data/mALFFMap_sub013.nii
- Supporting Information files/fmri_data/mALFFMap_sub014.nii
- Supporting Information files/fmri_data/mALFFMap_sub015.nii
- Supporting Information files/fmri_data/mALFFMap_sub016.nii
- Supporting Information files/fmri_data/mALFFMap_sub017.nii
- Supporting Information files/fmri_data/mALFFMap_sub018.nii
- Supporting Information files/fmri_data/mALFFMap_sub019.nii
- Supporting Information files/fmri_data/mALFFMap_sub020.nii
- Supporting Information files/fmri_data/mALFFMap_sub021.nii
- Supporting Information files/fmri_data/mALFFMap_sub022.nii
- Supporting Information files/fmri_data/mALFFMap_sub023.nii
- Supporting Information files/fmri_data/mALFFMap_sub024.nii
- Supporting Information files/fmri_data/mALFFMap_sub025.nii
- Supporting Information files/fmri_data/mALFFMap_sub026.nii
- Supporting Information files/fmri_data/mALFFMap_sub027.nii
- Supporting Information files/fmri_data/mALFFMap_sub028.nii
- Supporting Information files/fmri_data/mALFFMap_sub029.nii
- Supporting Information files/fmri_data/mALFFMap_sub030.nii
- Supporting Information files/fmri_data/mALFFMap_sub031.nii
- Supporting Information files/fmri_data/mALFFMap_sub032.nii
- Supporting Information files/fmri_data/mALFFMap_sub033.nii
- Supporting Information files/fmri_data/mALFFMap_sub034.nii
- Supporting Information files/fmri_data/mALFFMap_sub035.nii
- Supporting Information files/fmri_data/mALFFMap_sub036.nii
- Supporting Information files/fmri_data/mALFFMap_sub037.nii
- Supporting Information files/fmri_data/mALFFMap_sub038.nii
- Supporting Information files/fmri_data/mALFFMap_sub039.nii
- Supporting Information files/fmri_data/mALFFMap_sub040.nii
- Supporting Information files/fmri_data/mALFFMap_sub041.nii
- Supporting Information files/fmri_data/mALFFMap_sub042.nii
- Supporting Information files/fmri_data/mALFFMap_sub043.nii
- Supporting Information files/fmri_data/mALFFMap_sub044.nii
- Supporting Information files/fmri_data/mALFFMap_sub045.nii
- Supporting Information files/fmri_data/mALFFMap_sub046.nii
- Supporting Information files/fmri_data/mALFFMap_sub047.nii
- Supporting Information files/fmri_data/mALFFMap_sub048.nii
- Supporting Information files/fmri_data/mALFFMap_sub049.nii
- Supporting Information files/fmri_data/mALFFMap_sub050.nii
- Supporting Information files/fmri_data/mALFFMap_sub051.nii
- Supporting Information files/fmri_data/mALFFMap_sub052.nii
- Supporting Information files/fmri_data/mALFFMap_sub053.nii
- Supporting Information files/fmri_data/mALFFMap_sub054.nii
- Supporting Information files/fmri_data/mALFFMap_sub055.nii
- Supporting Information files/fmri_data/mALFFMap_sub056.nii
- Supporting Information files/fmri_data/mALFFMap_sub057.nii
- Supporting Information files/fmri_data/mALFFMap_sub058.nii
- Supporting Information files/fmri_data/mALFFMap_sub059.nii
- Supporting Information files/fmri_data/mALFFMap_sub060.nii
- Supporting Information files/fmri_data/mALFFMap_sub061.nii
- Supporting Information files/fmri_data/mALFFMap_sub062.nii
