# Supplementary material for: Neural correlates of creative insight: Amplitude of low-frequency fluctuation of resting-state brain activity predicts creative insight
Source: PLoS One. 2018 Aug 30;13(8):e0203071. doi: 10.1371/journal.pone.0203071 (PMC6117043; doi:10.1371/journal.pone.0203071)
Supplement: S1 File — (A) Behavior data showed the gender and age of each participant and the RT, CR in the CCDL and CCDH condition of each participant. (B) fMRI data showed the mean ALFF brain map of each participant. Abbreviations: RT, response time; CR, correct rate; CCDL, creative chunk decomposition-low level; CCDH, creative chunk decomposition-high level; ALFF, amplitude of low-frequency fluctuation. (ZIP) [file pone.0203071.s001.zip › Supporting Information files/behavior_data.xlsx]

## Sheet: Sheet1
			Response time		Correct rate
No.	age	gender	CCDL	CCDH	CCDL	CCDH
Sub01	18	0	571.906	774.655	0.9375	0.9375		Abbreviations:
Sub02	21	1	917.946	975.169	0.875	0.8875		CCDL, creative chunk decomposition-low level
Sub03	18	0	1737.45	2090.07	0.9125	0.925		CCDH, creative chunk decomposition-high level
Sub04	18	1	1665.28	1913.91	0.9875	0.9
Sub05	21	1	1074.52	1334.28	0.8125	0.8875
Sub06	19	0	795.5	1219.98	0.9625	0.9125
Sub07	19	1	763.406	780.697	0.9375	0.9
Sub08	18	0	900.823	1101.09	0.925	0.9
Sub09	19	0	1080.69	1466.08	0.975	0.925
Sub10	22	1	1220.43	1622.83	0.975	0.775
Sub11	20	1	801.289	1208.15	0.95	0.925
Sub12	18	0	1256.47	1650.38	0.9875	0.95
Sub13	22	1	1205.07	1530.5	0.95	0.8875
Sub14	18	1	867.128	1003.52	0.975	0.9375
Sub15	21	0	966.894	935.671	0.9625	0.9
Sub16	21	1	746.674	851.914	0.9375	0.95
Sub17	21	1	736.987	784.376	0.975	0.925
Sub18	20	0	1252.8	1714.83	0.9125	0.9
Sub19	21	1	1183.96	1502.22	0.9875	0.925
Sub20	24	1	932.85	1046.27	0.925	0.9125
Sub21	24	0	533.494	573.708	0.95	0.9
Sub22	21	1	1087.15	1197.71	0.925	0.85
Sub23	22	0	997.624	1427.72	0.875	0.925
Sub24	19	0	846.079	1142.67	0.975	0.9375
Sub25	21	0	1137.3	1465.74	0.925	0.85
Sub26	24	1	896.676	1137.67	0.925	0.95
Sub27	22	0	1002.9	1226.69	0.9625	1
Sub28	21	0	959.689	1311.7	0.9625	0.9375
Sub29	22	0	1978.58	2576.42	0.9375	0.75
Sub30	21	0	883.241	1289.11	0.85	0.9125
Sub31	23	0	767.923	717.864	0.975	0.8875
Sub32	22	0	926.957	1194.01	0.9375	0.925
Sub33	22	0	901.103	1124.45	0.9375	0.925
Sub34	21	0	1466.2	2188.06	0.9375	0.7875
Sub35	22	0	818.548	801.128	0.875	0.975
Sub36	21	0	1418.59	2420.59	0.9125	0.85
Sub37	22	1	757.506	883.434	0.95	0.95
Sub38	22	1	1267.09	1404.11	0.975	0.9125
Sub39	21	0	766.6	890.422	1	0.9375
Sub40	24	1	628.425	594.862	0.9875	0.9375
Sub41	22	0	915.923	907.011	0.975	0.8875
Sub42	21	1	1276.3	1515.35	0.95	0.875
Sub43	21	1	903.2	1158.42	1	0.9375
Sub44	19	0	1019.94	2134.04	0.9875	0.9875
Sub45	22	1	1224.2	1509.66	0.8	0.725
Sub46	20	0	1464.09	1472.66	0.9	0.925
Sub47	18	0	1332.09	1404.53	0.975	0.95
Sub48	21	0	884.463	912.155	0.9625	0.9125
Sub49	20	1	1420	2103.99	1	0.95
Sub50	27	1	1092.63	1171.85	0.9375	0.9125
Sub51	26	1	1188.2	1434.38	0.925	0.9375
Sub52	19	0	993.654	1387.35	0.9375	0.925
Sub53	19	1	1392.26	2406.47	0.9875	0.9375
Sub54	23	1	1337.68	1696.43	0.875	0.9875
Sub55	20	1	1271.14	1959.71	1	0.925
Sub56	20	0	1339.25	2185.99	0.95	0.9
Sub57	19	0	1294.55	2036.35	0.95	0.8875
Sub58	19	0	1231.27	1500.86	0.975	0.9375
Sub59	20	0	1513.45	2318.1	0.9125	0.925
Sub60	21	1	1363.21	1825.42	0.9625	0.8375
Sub61	27	1	751.158	786.971	0.975	0.9625
Sub62	23	0	1726.25	2283.91	0.975	0.9125
